# Supplementary material for: Amelioration of renal injury by Qihuang Jianpi Zishen Granules in lupus mice is correlated with AMPK/ULK1-dependent modulation of macrophage polarisation
Source: Lupus Sci Med. 2025 Oct 29;12(2):e001639. doi: 10.1136/lupus-2025-001639 (PMC12574411; doi:10.1136/lupus-2025-001639)
Supplement: online supplemental file 1 [file lupus-12-2-s001.xlsx]

## Sheet: Sheet1
		Control	Model	PRED	QJZG	2-DG
HK2	（nmol/min/mL）	130.55	578.09	500.07	451.88	340.02
		136.45	629.51	447.43	420.71	308.3
		167.62	654.33	415.15	374.75	267.12
		123.54	685.5	454.44	396.01	270.13
		123.43	560.28	451.88	389.22	350.6
		111.3	660.01	489.72	416.26	342.02
GLUT1	（ng/ml）	3.91	12.18	6.22	6.89	5.29
		4.19	12.04	6.81	6.24	5.11
		3.8	11.76	6.68	6.53	5.45
		2.67	11.32	6.76	6.81	5.5
		3.75	11.66	6.5	6.5	4.88
		3.91	11.4	6.73	6.5	5.01
CREA	（umol/L）	17.04	144.54	97.17	56.99	94.25
		17.38	140.57	53.51	45.84	128.77
		15.35	165.52	74.88	82.42	112.91
		18.87	150.98	78.38	78.49	89.88
		25.24	151.03	69.63	98.78	83.04
		23.52	116.23	63.71	90.82	91.53
BUN	(mmol/L)	1.32	12.02	7.61	4.69	7.85
		2.6	13.34	5.53	6.01	9.29
		2.66	14.54	7.67	4.89	8.41
		1.92	13.46	9.13	5	8.53
		1.68	14.54	10.01	2.54	8.7
		2.4	15.95	9.74	3.93	9.29
24hour PRO	（mg/L）	201.41	533.47	341.93	290.92	350.18
		155.59	461.07	329.71	324.52	384.7
		222.8	470.24	380.73	286.95	395.39
		186.14	433.58	303.14	290.92	303.14
		197.44	415.25	333.69	280.84	308.33
		170.87	461.07	316.27	274.73	295.81
ACR	(g/umol)	0.09	0.4	0.32	0.29	0.28
		0.06	0.48	0.25	0.23	0.32
		0.08	0.42	0.23	0.34	0.34
		0.05	0.43	0.33	0.35	0.37
		0.05	0.52	0.21	0.23	0.34
		0.06	0.47	0.35	0.19	0.31
TPCR	(g/umol)	0.15	0.69	0.65	0.53	0.61
		0.13	0.81	0.51	0.48	0.57
		0.1	0.72	0.65	0.52	0.63
		0.09	0.71	0.67	0.56	0.61
		0.07	0.91	0.53	0.42	0.55
		0.11	0.77	0.49	0.67	0.65
TNF-α	（pg/mL）	470.63	1423.85	790.65	625.07	825.86
		507.74	1430.79	804.93	632.4	757.92
		462.73	1439.36	797.03	588.53	778.28
		473.48	1402.24	758.11	737.16	758.96
		507.74	1369.89	800.17	641.93	747.07
		499.75	1399.48	776.76	631.45	800.17
IL-1β	（pg/mL）	46.4	193.89	102	74.44	104.84
		57.15	190.33	115.32	75.9	107.08
		52.74	194.99	120.28	72.04	110.25
		46.87	204.17	115.04	73.39	116.7
		57.15	198.02	107.6	73.44	113.39
		60.65	195.43	102.09	81.69	120.28
IL-12	（pg/mL）	62.24	320.05	168.28	143.64	192.68
		71.71	296.13	162.91	150.08	175.31
		76.05	301.5	176.09	135.73	186.48
		73.76	307.85	173.16	141.93	187.8
		71.46	311.75	173.16	153.64	199.51
		58.97	302.97	162.91	149.74	191.7
IL-23	（pg/mL）	54.17	217.69	92.41	113.79	130.93
		57.59	207.69	87.32	126.9	126.9
		61.23	218.75	90.38	138.29	121.02
		63	215.13	93.2	118.88	132.49
		67.11	207.99	88.29	117.14	134.26
		68.88	205.34	89.47	123.67	116.73
IL-27	（pg/mL）	224.45	657.15	351.34	447.61	431.39
		231.26	711.88	368.65	479.63	442.2
		279.18	663.96	339.44	459.51	458.43
		253.98	678.78	323.21	441.12	473.25
		223.26	649.9	368.65	420.57	458.43
		201.62	720.21	339.44	433.55	463.08
TGF-β	（pg/mL）	466.33	205.38	325.28	362.01	348.36
		451.52	194.93	337.01	354.96	350.92
		444.53	218.85	325.21	369.07	313.35
		458.64	218.85	336.82	323.16	327.2
		477.23	205.38	323.99	333.61	325.28
		468.89	221.41	330.41	351.76	329.12
IL-4	（pg/mL）	136.6	25.6	79.13	87.33	67.47
		132.66	27.15	82.3	90.46	70.26
		125.69	29.86	81.34	88	76.39
		121.67	32.99	73.21	88.98	81.59
		121.99	22.47	81.59	88.49	87.33
		125.69	25.32	67.47	88	81.59
IL-10	（pg/mL）	150.98	50.53	108.67	120.92	97.08
		152.53	54.53	109.73	121.31	101.32
		149.34	59.92	105.95	118.72	97.08
		151.79	57.1	102.52	117.98	102.3
		154.24	54.53	102.79	120.92	106.22
		152.53	65.19	108.67	118.47	100.34
CCL-18	（pg/mL）	1374.71	374.61	647.34	697.81	490.08
		1417.19	358.19	696.71	648.29	520.31
		1401.56	323.79	540.65	750.72	540.65
		1378.1	374.35	562.28	692.6	544.29
		1430.23	403.29	528.39	679.57	497.12
		1445.87	358.98	538.82	687.39	520.31
		Control			Model			PRED			QJZG			2-DG
WB	AMPK	1.29875	1.11736	1.23923	0.507976	0.396704	0.37783	0.763196	0.749359	0.668956	0.899059	0.85553	0.76717	1.05563	0.854219	0.883452
	ULK1	0.95443	0.774896	0.808893	0.128826	0.141377	0.100329	0.35983	0.279607	0.31142	0.624631	0.434633	0.46288	0.453167	0.343497	0.352577
	CD86	0.321106	0.295797	0.276833	1.10342	0.912117	1.02854	0.913753	0.757961	0.757834	0.755658	0.564006	0.611351	0.579051	0.446564	0.422479
	iNOS	0.262617	0.286863	0.292072	0.996269	0.890222	0.857504	0.77051	0.722654	0.674894	0.682181	0.551986	0.538808	0.456707	0.47643	0.453414
	CD206	0.670047	0.676717	0.554364	0.053774	0.046543	0.055934	0.229295	0.239842	0.229016	0.230478	0.271364	0.306281	0.207358	0.211834	0.306158
	Arg-1	1.07602	0.869969	0.998508	0.448917	0.395878	0.276591	0.633409	0.57307	0.455687	0.636359	0.797379	0.773872	0.762389	0.578569	0.66474
		Control						Model						PRED						QJZG						2-DG
mRNA	AMPK	0.99	1.03	1.01	1.03	1.08	0.88	0.55	0.63	0.65	0.62	0.54	0.5	0.67	0.72	0.71	0.69	0.69	0.7	0.85	0.85	0.76	0.84	0.81	0.84	0.73	0.8	0.75	0.75	0.76	0.78
	ULK1	1	1	1.08	0.96	1.02	0.95	0.62	0.66	0.68	0.71	0.71	0.68	0.79	0.77	0.77	0.77	0.76	0.74	0.87	0.89	0.91	0.91	0.91	0.86	0.83	0.82	0.83	0.86	0.82	0.84
	mTOR	1.03	1	1.01	1	1.02	0.94	1.62	1.76	1.53	1.67	1.68	1.77	1.5	1.44	1.41	1.39	1.43	1.53	1.28	1.22	1.23	1.27	1.21	1.26	1.17	1.15	1.12	1.16	1.14	1.09
	Atg13	1.04	1.02	1.01	0.99	0.99	0.96	0.65	0.74	0.66	0.7	0.69	0.59	0.76	0.81	0.79	0.78	0.75	0.75	0.91	0.93	0.9	0.89	0.9	0.86	0.82	0.85	0.84	0.85	0.83	0.82
	CD86	1.05	1.02	1.08	0.92	1.06	0.89	1.59	1.64	1.52	1.55	1.65	1.5	1.39	1.41	1.37	1.34	1.46	1.47	1.22	1.18	1.13	1.17	1.16	1.14	1.25	1.28	1.33	1.26	1.23	1.22
	iNOS	1.05	1.02	0.96	1.06	1.06	0.87	1.72	1.65	1.71	1.56	1.54	1.55	1.3	1.29	1.32	1.24	1.27	1.33	1.17	1.15	1.16	1.14	1.13	1.13	1.46	1.38	1.52	1.42	1.47	1.35
	CD206	0.95	0.98	0.97	1.02	1	1.08	0.59	0.64	0.6	0.56	0.58	0.52	0.71	0.68	0.67	0.69	0.68	0.64	0.91	0.89	0.82	0.88	0.9	0.86	0.76	0.74	0.76	0.78	0.8	0.72
	Arg-1	1.02	1	0.97	0.98	1.03	1.01	0.69	0.73	0.68	0.69	0.67	0.69	0.86	0.83	0.88	0.85	0.82	0.85	0.9	0.91	0.9	0.89	0.9	0.89	0.75	0.75	0.79	0.77	0.73	0.79
Flow cytometry	M1	3.78	3.44	3.83	3.24	3.95	3.87	8.25	9.36	8.83	8.94	9.36	9.83	6.71	6.55	6.44	6.7	6.36	6.76	4.61	5.5	4.2	4.86	4.82	4.53	5.65	5.8	5.24	5.59	5.65	5.83
	M2	9.87	9.5	8.76	9.13	10.9	10.3	2.91	2.54	2.74	2.85	3.06	2.96	4.95	4.61	4.97	4.65	5.01	5.11	7.06	6.75	6.88	6.85	7.28	6.79	6.09	6.1	6.18	5.85	6.11	5.72
	M1/M2	0.38	0.36	0.44	0.35	0.36	0.38	2.84	3.69	3.22	3.14	3.06	3.32	1.36	1.42	1.3	1.44	1.27	1.32	0.65	0.81	0.61	0.71	0.66	0.67	0.93	0.95	0.85	0.96	0.92	1.02
